# Supplementary material for: Ultrafast Backbone Protonation in Channelrhodopsin-1 Captured by Polarization Resolved Fs Vis-pump—IR-Probe Spectroscopy and Computational Methods
Source: Molecules. 2020 Feb 14;25(4):848. doi: 10.3390/molecules25040848 (PMC7070883; doi:10.3390/molecules25040848)
Supplement: Supplementary file 1 [file molecules-25-00848-s001.zip]

Archive with 2 entries (2 files):
- Homology model CaChr1.pdb
- SI_final 2.pdf
